# Supplementary material for: Mechanical Unloading of the Left Ventricle before Coronary Reperfusion in Preclinical Models of Myocardial Infarction without Cardiogenic Shock: A Meta-Analysis
Source: J Clin Med. 2022 Aug 21;11(16):4913. doi: 10.3390/jcm11164913 (PMC9409839; doi:10.3390/jcm11164913)
Supplement: Supplementary file 1 [file jcm-11-04913-s001.zip]

Archive with 1 entries (1 files):
- jcm-1819251-supplementary.pdf
